# Supplementary material for: Olfactory Disruption Restructures Collective Behavior and Increases Cohesive Group Dynamics
Source: Biology (Basel). 2026 Feb 20;15(4):360. doi: 10.3390/biology15040360 (PMC12938050; doi:10.3390/biology15040360)
Supplement: Supplementary file 1 [file biology-15-00360-s001.zip]

Archive with 11 entries (10 files):
- supplementary materials/
- supplementary materials/Video S3. Saline irrigated mice example.mp4
- __MACOSX/supplementary materials/._Video S3. Saline irrigated mice example.mp4
- supplementary materials/Video S4. Saline injected mice example.mp4
- __MACOSX/supplementary materials/._Video S4. Saline injected mice example.mp4
- supplementary materials/Chen et al. 2026 Biology Supplementary Figures Proofread.docx
- __MACOSX/supplementary materials/._Chen et al. 2026 Biology Supplementary Figures Proofread.docx
- supplementary materials/Video S1. Triton X-100 irrigated mice example.mp4
- __MACOSX/supplementary materials/._Video S1. Triton X-100 irrigated mice example.mp4
- supplementary materials/Video S2. MMZ injected mice example.mp4
- __MACOSX/supplementary materials/._Video S2. MMZ injected mice example.mp4
